# Supplementary material for: Tumor lysis syndrome signal with the combination of encorafenib and binimetinib for malignant melanoma: a pharmacovigilance study using data from the FAERS database
Source: Front Pharmacol. 2024 Sep 9;15:1413154. doi: 10.3389/fphar.2024.1413154 (PMC11417307; doi:10.3389/fphar.2024.1413154)
Supplement: Supplementary file 1 [file Table2.XLSX]

## Sheet: A vs B
		Group A																Group B																Group A／Group B
Drug	Group A	n11	n1+	n+1	n++	n12(non-case)	ROR	95%CI(L)	95%CI(H)	IC	IC025	IC975	n21	n22	n+2	n2+	OE	n11	n1+	n+1	n++	n12(non-case)	ROR	95%CI(L)	95%CI(H)	IC	IC025	IC975	n21	n22	n+2	n2+	OE	Relative ROR	95%CI(L)	95%CI(H)	IC delta	IC delta025	IC delta 975	SA	SB
nivolumab	male	32	8172	5041	7129110	8140	5.58478	3.94236	7.91145	2.37196	1.78231	2.79025	5009	7115929	7124069	7120938	5.53784	16	5973	2936	10886058	5957	10.0052	6.11722	16.3643	2.96651	2.12427	3.54989	2920	10877165	10883122	10880085	9.93212	0.558189	0.305488	1.01992	-0.832926	-1.42258	-0.414637	0.177687	0.251019
ipilimumab	male	27	8176	5041	7129110	8149	4.70225	3.21942	6.86806	2.13031	1.48715	2.5845	5014	7115920	7124069	7120934	4.67026	24	5360	2936	10886058	5336	16.8014	11.2328	25.1306	3.65449	2.9713	4.13524	2912	10877786	10883122	10880698	16.602	0.279873	0.161016	0.486468	-1.81081	-2.45396	-1.35661	0.193286	0.20542
dabrafenib	male	2	3329	5041	7129110	3327	0.84949	0.212303	3.39907	-0.191026	-2.78409	1.20038	5039	7120742	7124069	7125781	0.84964	2	2983	2936	10886058	2981	2.48795	0.621633	9.95751	0.938405	-1.65466	2.32981	2934	10880141	10883122	10883075	2.48594	0.341441	0.0480395	2.42679	-1.34523	-3.9383	0.0461738	0.70746	0.707585
vemurafenib	male	2	2582	5041	7129110	2580	1.09556	0.273768	4.38421	0.104242	-2.48883	1.49564	5039	7121489	7124069	7126528	1.09545	9	2015	2936	10886058	2006	16.6787	8.6567	32.1345	3.18656	2.0476	3.94815	2927	10881116	10883122	10884043	16.5608	0.0656862	0.0141668	0.304563	-3.61991	-6.21298	-2.22851	0.707521	0.334591
encorafenib + binimetinib	male	6	1016	5041	7129110	1010	8.40421	3.76489	18.7604	2.41543	1.00038	3.32662	5035	7123059	7124069	7128094	8.35172	15	802	2936	10886058	787	71.008	42.5481	118.504	4.43556	3.56458	5.03696	2921	10882335	10883122	10885256	69.3476	0.118356	0.0456616	0.306781	-2.95263	-4.36768	-2.04144	0.409702	0.261304
nivolumab + ipilimumab	male	24	4578	5041	7129110	4554	7.47867	5.00264	11.1802	2.71279	2.02959	3.19354	5017	7119515	7124069	7124532	7.41403	16	3216	2936	10886058	3200	18.63	11.384	30.488	3.593	2.75075	4.17638	2920	10879922	10883122	10882842	18.4467	0.401432	0.212554	0.758147	-1.29732	-1.98051	-0.816566	0.205148	0.251307
dabrafenib + trametinib	male	1	3065	5041	7129110	3064	0.461129	0.0649204	3.27539	-0.830398	-4.6135	0.857028	5040	7121005	7124069	7126045	0.461411	2	2750	2936	10886058	2748	2.69896	0.674328	10.8025	1.00963	-1.58344	2.40103	2934	10880374	10883122	10883308	2.69657	0.170854	0.0154765	1.88615	-2.08047	-5.86357	-0.393045	1.00026	0.707605
dacarbazine	male	2	259	5041	7129110	257	11.0018	2.73594	44.2408	1.87168	-0.721391	3.26308	5039	7123812	7124069	7128851	10.9207	5	199	2936	10886058	194	95.697	39.3575	232.685	3.31233	1.75015	4.29693	2931	10882928	10883122	10885859	93.1604	0.114965	0.0220561	0.599247	-2.8124	-5.40547	-1.421	0.709993	0.453317
nivolumab	age>65 years	21	6302	3429	4323563	6281	4.2321	2.75375	6.50412	1.96733	1.23558	2.47992	3408	4313853	4320134	4317261	4.2016	27	6240	3765	7711787	6213	8.95397	6.12708	13.0851	2.95498	2.31183	3.40918	3738	7701809	7708022	7705547	8.86276	0.472651	0.266432	0.838483	-1.05906	-1.79082	-0.54648	0.219253	0.19356
ipilimumab	age>65 years	27	5057	3429	4323563	5030	6.80852	4.65746	9.95305	2.60801	1.96486	3.06221	3402	4315104	4320134	4318506	6.73202	24	6718	3765	7711787	6694	7.3808	4.93722	11.0338	2.69639	2.0132	3.17714	3741	7701328	7708022	7705069	7.31748	0.922464	0.530605	1.60372	-0.118207	-0.761361	0.335988	0.193727	0.205143
dabrafenib	age>65 years	1	1752	3429	4323563	1751	0.719439	0.101253	5.11186	-0.333045	-4.11615	1.35438	3428	4318383	4320134	4321811	0.719681	2	2929	3765	7711787	2927	1.39911	0.34961	5.5991	0.373344	-2.21972	1.76475	3763	7705095	7708022	7708858	1.39862	0.514213	0.0465702	5.67777	-0.703923	-4.48702	0.983503	1.00043	0.707536
vemurafenib	age>65 years	1	1527	3429	4323563	1526	0.82556	0.116179	5.86636	-0.189926	-3.97303	1.4975	3428	4318608	4320134	4322036	0.825725	10	2263	3765	7711787	2253	9.10846	4.89004	16.9659	2.7099	1.63271	3.43586	3755	7705769	7708022	7709524	9.05119	0.0906366	0.0115842	0.709153	-2.93376	-6.71686	-1.24634	1.00047	0.317349
encorafenib + binimetinib	age>65 years	5	840	3429	4323563	835	7.55376	3.1338	18.2077	2.23762	0.675436	3.22222	3424	4319299	4320134	4322723	7.50525	16	883	3765	7711787	867	37.9384	23.1138	62.2713	4.1474	3.30515	4.73078	3749	7707155	7708022	7710904	37.115	0.199106	0.072536	0.546529	-2.19741	-3.75959	-1.21281	0.448876	0.252825
nivolumab + ipilimumab	age>65 years	17	3073	3429	4323563	3056	7.03844	4.36455	11.3504	2.57485	1.75868	3.14173	3412	4317078	4320134	4320490	6.97526	23	3967	3765	7711787	3944	12.0063	7.95897	18.1117	3.26963	2.57134	3.76033	3742	7704078	7708022	7707820	11.8756	0.586231	0.312101	1.10114	-0.750571	-1.56674	-0.183691	0.243812	0.20976
dabrafenib + trametinib	age>65 years	1	1592	3429	4323563	1591	0.79182	0.111434	5.62646	-0.23275	-4.01585	1.45468	3428	4318543	4320134	4321971	0.792011	2	2711	3765	7711787	2709	1.51174	0.37774	6.05007	0.45518	-2.13789	1.84658	3763	7705313	7708022	7709076	1.51109	0.52378	0.0474335	5.7838	-0.682823	-4.46592	1.0046	1.00046	0.707556
dacarbazine	age>65 years	2	194	3429	4323563	192	13.1308	3.25904	52.9049	1.93487	-0.658195	3.32628	3427	4319942	4320134	4323369	12.9988	5	230	3765	7711787	225	45.5544	18.7671	110.576	3.16715	1.60497	4.15175	3760	7707797	7708022	7711557	44.5279	0.288246	0.0552596	1.50355	-1.55603	-4.1491	-0.164628	0.710985	0.452449
