# Supplementary material for: Tumor lysis syndrome signal with the combination of encorafenib and binimetinib for malignant melanoma: a pharmacovigilance study using data from the FAERS database
Source: Front Pharmacol. 2024 Sep 9;15:1413154. doi: 10.3389/fphar.2024.1413154 (PMC11417307; doi:10.3389/fphar.2024.1413154)
Supplement: Supplementary file 2 [file Table3.XLSX]

## Sheet: raw-binimetinib
DRUG_INDICATION	START_DT	END_DT	DRUG	ROLE_COD	ADVERSE_EVENT	COUNTRY_CODE	Gender	AGE	event_dt	OUTC_COD
Malignant melanoma	20190729		binimetinib	PS	Tumour lysis syndrome	JP			20190730	OT	1. Reports Deduplication：the authors considered two cases to be the same if they had a complete match of the eight criteria which are gender, age, reporting country, event date, start date, drug indications, drugs administered, and adverse reactions. Repeated data were marked with grey and not included for our analysis. By the way, missing data (both age and gender missed, miss event date or star…
Malignant melanoma	20191018		binimetinib	PS	Tumour lysis syndrome	FR			20191026	DE
Malignant melanoma	20191018		binimetinib	PS	Tumour lysis syndrome	FR			20191026	HO
Malignant melanoma	20191018		binimetinib	SS	Tumour lysis syndrome	FR	M	78	20191026	DE
Malignant melanoma	20191018		binimetinib	SS	Tumour lysis syndrome	FR	M	78	20191026	HO
Malignant melanoma	20191018		binimetinib	SS	Tumour lysis syndrome	FR	M	78	20191026	OT
Malignant melanoma	20190729	20190730	binimetinib	PS	Tumour lysis syndrome	JP	F	50	20190730	OT
Malignant melanoma	20190729	20190730	binimetinib	PS	Tumour lysis syndrome	JP	F	50	20190730	HO
Malignant melanoma	20191018		binimetinib	PS	Tumour lysis syndrome	FR	M	78	20191026	DE
Malignant melanoma	20191018		binimetinib	PS	Tumour lysis syndrome	FR	M	78	20191026	HO
Metastatic malignant melanoma	20200430	202005	binimetinib	SS	Tumour lysis syndrome	AU	F	48	2020	OT
Metastatic malignant melanoma	20200430	202005	binimetinib	SS	Tumour lysis syndrome	AU	F	48	2020	HO
Metastatic malignant melanoma	20210220		binimetinib	SS	Tumour lysis syndrome	FR	F	51	20210221	OT
Metastatic malignant melanoma	20210220		binimetinib	SS	Tumour lysis syndrome	FR	F	51	20210221	HO
Colon cancer	20210614	20210702	binimetinib	SS	Tumour lysis syndrome	JP	F	78	20210619	OT
Colon cancer	20210614	20210702	binimetinib	SS	Tumour lysis syndrome	JP	F	78	20210619	HO
Colon cancer	20210614	20210702	binimetinib	SS	Tumour lysis syndrome	JP	F	78	20210619	DE

## Sheet: clean-binimetinib
OUTC_COD	ADVERSE_EVENT	COUNTRY_CODE	Gender	AGE	event_dt	DRUG	ROLE_COD	DRUG_INDICATION	END_DT	START_DT	event_dt serial value	START_DT serial value	Days to onset
OT	Tumour lysis syndrome	JP			20190730	binimetinib	PS	Malignant melanoma		20190729	43676	43675	1.5
DE	Tumour lysis syndrome	FR	M	78	20191026	binimetinib	SS	Malignant melanoma		20191018	43764	43756	8.5
HO	Tumour lysis syndrome	JP	F	50	20190730	binimetinib	PS	Malignant melanoma	20190730	20190729	43676	43675	1.5
DE	Tumour lysis syndrome	FR	M	78	20191026	binimetinib	PS	Malignant melanoma		20191018	43764	43756	8.5
HO	Tumour lysis syndrome	FR	F	51	20210221	binimetinib	SS	Metastatic malignant melanoma		20210220	44248	44247	1.5
DE	Tumour lysis syndrome	JP	F	78	20210619	binimetinib	SS	Colon cancer	20210702	20210614	44366	44361	5.5
												median days	3.5

## Sheet: raw-dabrafenib
DRUG_INDICATION	START_DT	END_DT	DRUG	ROLE_COD	ADVERSE_EVENT	COUNTRY_CODE	Gender	AGE	event_dt	OUTC_COD
Metastatic malignant melanoma	20140424		dabrafenib	PS	Tumour lysis syndrome	DE	F	38	20140427	HO	1. Reports Deduplication：the authors considered two cases to be the same if they had a complete match of the eight criteria which are gender, age, reporting country, event date, start date, drug indications, drugs administered, and adverse reactions. Repeated data were marked with grey and not included for our analysis. By the way, missing data (both age and gender missed, miss event date or star…
Metastatic malignant melanoma	20150317	20150318	dabrafenib	PS	Tumour lysis syndrome	US	F	56	20150318	DE
Metastatic malignant melanoma	20150317	20150318	dabrafenib	PS	Tumour lysis syndrome	US	F	56	20150318	HO
Metastatic malignant melanoma	20150317	20150318	dabrafenib	PS	Tumour lysis syndrome	US	F	56	20150318	OT
Malignant melanoma	20160418	20160621	dabrafenib	PS	Tumour lysis syndrome	NO	M	75	20160424	OT
Malignant melanoma	20160418	20160621	dabrafenib	PS	Tumour lysis syndrome	NO	M	75	20160424	LT
Metastatic malignant melanoma	20160330	20160714	dabrafenib	SS	Tumour lysis syndrome	US	F	42	20160808	HO
Metastatic malignant melanoma	20170609	20170621	dabrafenib	SS	Tumour lysis syndrome	DE	M	43	20170621	OT
Metastatic malignant melanoma	20170609	20170621	dabrafenib	SS	Tumour lysis syndrome	DE	M	43	20170621	HO
Metastatic malignant melanoma	20160430	20161222	dabrafenib	PS	Tumour lysis syndrome	DE	M	78	20160430	HO
Metastatic malignant melanoma	20160430	20161222	dabrafenib	PS	Tumour lysis syndrome	DE	M	78	20160430	OT
Metastatic malignant melanoma	20160430	20161222	dabrafenib	PS	Tumour lysis syndrome	DE	M	78	20160430	DE
Metastatic malignant melanoma	20200501		dabrafenib	PS	Tumour lysis syndrome	NO	F	82	202005	OT
Metastatic malignant melanoma	20200501		dabrafenib	PS	Tumour lysis syndrome	NO	F	82	202005	HO
Non-small cell lung cancer stage IV	20181203	20181217	dabrafenib	PS	Tumour lysis syndrome	JP	M	64	20181210	OT
Non-small cell lung cancer stage IV	20181203	20181217	dabrafenib	PS	Tumour lysis syndrome	JP	M	64	20181210	DE
Metastatic malignant melanoma	20200925	20200928	dabrafenib	PS	Tumour lysis syndrome	FR	M		20200926	HO
Metastatic malignant melanoma	20200925	20200928	dabrafenib	PS	Tumour lysis syndrome	FR	M		20200926	OT
Metastatic malignant melanoma	20200925	20200928	dabrafenib	PS	Tumour lysis syndrome	FR	M		20200926	DE

## Sheet: clean-dabrafenib
OUTC_COD	ADVERSE_EVENT	COUNTRY_CODE	Gender	AGE	event_dt	DRUG	ROLE_COD	DRUG_INDICATION	END_DT	START_DT	event_dt serial value	START_DT serial value	Days to onset
HO	Tumour lysis syndrome	DE	F	38	20140427	dabrafenib	PS	Metastatic malignant melanoma		20140424	41756	41753	3.5
DE	Tumour lysis syndrome	US	F	56	20150318	dabrafenib	PS	Metastatic malignant melanoma	20150318	20150317	42081	42080	1.5
LT	Tumour lysis syndrome	NO	M	75	20160424	dabrafenib	PS	Malignant melanoma	20160621	20160418	42484	42478	6.5
HO	Tumour lysis syndrome	US	F	42	20160808	dabrafenib	SS	Metastatic malignant melanoma	20160714	20160330	42590	42459	131.5
HO	Tumour lysis syndrome	DE	M	43	20170621	dabrafenib	SS	Metastatic malignant melanoma	20170621	20170609	42907	42895	12.5
DE	Tumour lysis syndrome	DE	M	78	20160430	dabrafenib	PS	Metastatic malignant melanoma	20161222	20160430	42490	42490	0.5
DE	Tumour lysis syndrome	JP	M	64	20181210	dabrafenib	PS	Non-small cell lung cancer stage IV	20181217	20181203	43444	43437	7.5
DE	Tumour lysis syndrome	FR	M		20200926	dabrafenib	PS	Metastatic malignant melanoma	20200928	20200925	44100	44099	1.5
												median days	5

## Sheet: raw-dacarbazire
DRUG_INDICATION	START_DT	END_DT	DRUG	ROLE_COD	ADVERSE_EVENT	COUNTRY_CODE	Gender	AGE	event_dt	OUTC_COD
Soft tissue disorder			dacarbazine	SS	Tumour lysis syndrome	CN	M	44		HO	1. Reports Deduplication：the authors considered two cases to be the same if they had a complete match of the eight criteria which are gender, age, reporting country, event date, start date, drug indications, drugs administered, and adverse reactions. Repeated data were marked with grey and not included for our analysis. By the way, missing data (both age and gender missed, miss event date or star…
Sarcoma			dacarbazine	SS	Tumour lysis syndrome	CN	M	44		HO
Malignant melanoma	20100503	20100504	dacarbazine	SS	Tumour lysis syndrome	FR	M	78	20100510	OT
Malignant melanoma	20100503		dacarbazine	SS	Tumour lysis syndrome	FR	M	78	20100510	OT
Malignant melanoma	20210106		dacarbazine	SS	Tumour lysis syndrome	JP	F	41	20201118	HO
Malignant melanoma	20210106		dacarbazine	SS	Tumour lysis syndrome	JP	F	41	20201118	OT

## Sheet: clean-dacarbazire
OUTC_COD	ADVERSE_EVENT	COUNTRY_CODE	Gender	AGE	event_dt	DRUG	ROLE_COD	DRUG_INDICATION	END_DT	START_DT	event_dt serial value	START_DT serial value	Days to onset
OT	Tumour lysis syndrome	FR	M	78	20100510	dacarbazine	SS	Malignant melanoma	20100504	20100503	40308	40301	7.5
												median days	7.5

## Sheet: raw-encorafenib
DRUG_INDICATION	START_DT	END_DT	DRUG	ROLE_COD	ADVERSE_EVENT	COUNTRY_CODE	Gender	AGE	event_dt	OUTC_COD
Malignant melanoma	20190729		encorafenib	SS	Tumour lysis syndrome	JP			20190730	OT	1. Reports Deduplication：the authors considered two cases to be the same if they had a complete match of the eight criteria which are gender, age, reporting country, event date, start date, drug indications, drugs administered, and adverse reactions. Repeated data were marked with grey and not included for our analysis. By the way, missing data (both age and gender missed, miss event date or star…
Malignant melanoma	20191018		encorafenib	SS	Tumour lysis syndrome	FR			20191026	DE
Malignant melanoma	20191018		encorafenib	SS	Tumour lysis syndrome	FR			20191026	HO
Malignant melanoma	20191018		encorafenib	SS	Tumour lysis syndrome	FR	M	78	20191026	DE
Malignant melanoma	20191018		encorafenib	SS	Tumour lysis syndrome	FR	M	78	20191026	HO
Malignant melanoma	20191018		encorafenib	SS	Tumour lysis syndrome	FR	M	78	20191026	OT
Malignant melanoma	20190729	20190730	encorafenib	SS	Tumour lysis syndrome	JP	F	50	20190730	OT
Malignant melanoma	20190729	20190730	encorafenib	SS	Tumour lysis syndrome	JP	F	50	20190730	HO
Malignant melanoma	20191018		encorafenib	SS	Tumour lysis syndrome	FR	M	78	20191026	DE
Malignant melanoma	20191018		encorafenib	SS	Tumour lysis syndrome	FR	M	78	20191026	HO
Metastatic malignant melanoma	20200430	202005	encorafenib	PS	Tumour lysis syndrome	AU	F	48	2020	OT
Metastatic malignant melanoma	20200430	202005	encorafenib	PS	Tumour lysis syndrome	AU	F	48	2020	HO
Metastatic malignant melanoma	20210220		encorafenib	PS	Tumour lysis syndrome	FR	F	51	20210221	OT
Metastatic malignant melanoma	20210220		encorafenib	PS	Tumour lysis syndrome	FR	F	51	20210221	HO
Colon cancer	20210614	20210702	encorafenib	PS	Tumour lysis syndrome	JP	F	78	20210619	OT
Colon cancer	20210614	20210702	encorafenib	PS	Tumour lysis syndrome	JP	F	78	20210619	HO
Colon cancer	20210614	20210702	encorafenib	PS	Tumour lysis syndrome	JP	F	78	20210619	DE

## Sheet: clean-encorafenib
OUTC_COD	ADVERSE_EVENT	COUNTRY_CODE	Gender	AGE	event_dt	DRUG	ROLE_COD	DRUG_INDICATION	END_DT	START_DT	event_dt serial value	START_DT serial value	Days to onset
OT	Tumour lysis syndrome	JP			20190730	encorafenib	SS	Malignant melanoma		20190729	43676	43675	1.5
DE	Tumour lysis syndrome	FR	M	78	20191026	encorafenib	SS	Malignant melanoma		20191018	43764	43756	8.5
HO	Tumour lysis syndrome	JP	F	50	20190730	encorafenib	SS	Malignant melanoma	20190730	20190729	43676	43675	1.5
DE	Tumour lysis syndrome	FR	M	78	20191026	encorafenib	SS	Malignant melanoma		20191018	43764	43756	8.5
HO	Tumour lysis syndrome	FR	F	51	20210221	encorafenib	PS	Metastatic malignant melanoma		20210220	44248	44247	1.5
DE	Tumour lysis syndrome	JP	F	78	20210619	encorafenib	PS	Colon cancer	20210702	20210614	44366	44361	5.5
												median days	3.5

## Sheet: raw-ipilimumab
DRUG_INDICATION	START_DT	END_DT	DRUG	ROLE_COD	ADVERSE_EVENT	COUNTRY_CODE	Gender	AGE	event_dt	OUTC_COD
Metastatic melanoma	20121213	20121213	ipilimumab	PS	Tumour lysis syndrome	US	F	74	20121215	HO	1. Reports Deduplication：the authors considered two cases to be the same if they had a complete match of the eight criteria which are gender, age, reporting country, event date, start date, drug indications, drugs administered, and adverse reactions. Repeated data were marked with grey and not included for our analysis. By the way, missing data (both age and gender missed, miss event date or star…
Metastatic melanoma	20121213	20121213	ipilimumab	PS	Tumour lysis syndrome	US	F	74	20121215	DE
Malignant melanoma	20121213	20121213	ipilimumab	PS	Tumour lysis syndrome	US	F	74		DE
Metastases to liver	20121213	20121213	ipilimumab	SS	Tumour lysis syndrome	US	F	74		DE
Metastatic malignant melanoma	20130315	20130429	ipilimumab	PS	Tumour lysis syndrome	IN	M	63	20130503	DE
Metastatic malignant melanoma	20130315	20130429	ipilimumab	PS	Tumour lysis syndrome	IN	M	63	20130503	HO
Metastatic malignant melanoma	20130504		ipilimumab	PS	Tumour lysis syndrome	TR	M	60	20130512	HO
Metastatic malignant melanoma	20130504		ipilimumab	PS	Tumour lysis syndrome	TR	M	60	20130512	DE
Metastatic malignant melanoma	20140213	20140213	ipilimumab	PS	Tumour lysis syndrome	JP	M	35	20140224	HO
Metastatic malignant melanoma	20140213	20140213	ipilimumab	PS	Tumour lysis syndrome	JP	M	35	20140224	OT
Metastatic malignant melanoma	20140213	20140213	ipilimumab	PS	Tumour lysis syndrome	JP	M	35	20140224	DE
Lymphoma	20140124		ipilimumab	PS	Tumour lysis syndrome	US	M	41	201402	HO
Lymphoma	20140124		ipilimumab	PS	Tumour lysis syndrome	US	M	41	201402	DE
Lymphoma	20140124		ipilimumab	PS	Tumour lysis syndrome	US	M	41	201402	OT
Malignant melanoma	20110623	20110623	ipilimumab	PS	Tumour lysis syndrome	DE	M	70	20110627	DE
Malignant melanoma	20110623	20110623	ipilimumab	PS	Tumour lysis syndrome	DE	M	70	20110627	OT
Neoplasm	20141124		ipilimumab	SS	Tumour lysis syndrome	US	M	44	20141202	HO
Neoplasm	20141124		ipilimumab	SS	Tumour lysis syndrome	US	M	44	20141202	OT
Neoplasm	20141124		ipilimumab	SS	Tumour lysis syndrome	US	M	44	20141202	DE
Malignant melanoma stage III	20160129	20160610	ipilimumab	PS	Tumour lysis syndrome	JP	F	81	20160219	OT
Malignant melanoma stage III	20160129	20160610	ipilimumab	PS	Tumour lysis syndrome	JP	F	81	20160219	HO
Malignant melanoma	20151221		ipilimumab	PS	Tumour lysis syndrome	US	M	62	20151231	HO
Malignant melanoma	20151221		ipilimumab	PS	Tumour lysis syndrome	US	M	62	20151231	OT
Choroid melanoma	20151221	20151221	ipilimumab	PS	Tumour lysis syndrome	US	M	68	20151221	DE
Choroid melanoma	20151221	20151221	ipilimumab	PS	Tumour lysis syndrome	US	M	68	20151221	HO
Choroid melanoma	20151221	20151221	ipilimumab	PS	Tumour lysis syndrome	US	M	68	20151221	DS
Metastatic malignant melanoma	201410		ipilimumab	PS	Tumour lysis syndrome	FR	M	73		DE
Metastatic malignant melanoma	201410		ipilimumab	PS	Tumour lysis syndrome	FR	M	73		OT
Metastatic malignant melanoma	20160602		ipilimumab	SS	Tumour lysis syndrome	US	M	60	20160606	HO
Metastatic malignant melanoma	20160602		ipilimumab	SS	Tumour lysis syndrome	US	M	60	20160606	DE
Metastatic malignant melanoma	20160602		ipilimumab	SS	Tumour lysis syndrome	US	M	60	20160606	OT
Squamous cell carcinoma of head and neck	20170520	20170520	ipilimumab	SS	Tumour lysis syndrome	MX	M	62	20170726	OT
Squamous cell carcinoma of head and neck	20170520	20170520	ipilimumab	SS	Tumour lysis syndrome	MX	M	62	20170726	DE
Squamous cell carcinoma of head and neck	20170520	20170520	ipilimumab	SS	Tumour lysis syndrome	MX	M	62	20170726	HO
Squamous cell carcinoma of head and neck	20170520	20170520	ipilimumab	SS	Tumour lysis syndrome	MX	M	62	20170726	LT
Neuroendocrine tumour	20171222		ipilimumab	SS	Tumour lysis syndrome	US	F	67	20171228	OT
Neuroendocrine tumour	20171222		ipilimumab	SS	Tumour lysis syndrome	US	F	67	20171228	HO
Malignant melanoma stage IV	20160420	20160420	ipilimumab	PS	Tumour lysis syndrome	JP	M	82	20160422	DE
Malignant melanoma stage IV	20160420	20160420	ipilimumab	PS	Tumour lysis syndrome	JP	M	82	20160422	OT
Malignant melanoma	20161021	20170322	ipilimumab	PS	Tumour lysis syndrome	JP	F	79	20170226	OT
Malignant melanoma	20161021	20170322	ipilimumab	PS	Tumour lysis syndrome	JP	F	79	20170226	DE
Malignant melanoma	20161021	20170322	ipilimumab	PS	Tumour lysis syndrome	JP	F	79	20170226	HO
Malignant melanoma	20180228	20180228	ipilimumab	SS	Tumour lysis syndrome	CA	F	40	20180315	HO
Malignant melanoma	20180228	20180228	ipilimumab	SS	Tumour lysis syndrome	CA	F	40	20180315	OT
Malignant melanoma	20180228	20180228	ipilimumab	SS	Tumour lysis syndrome	CA	F	40	20180315	DE
Malignant melanoma	20180531	20180712	ipilimumab	SS	Tumour lysis syndrome	JP	M	52	20180713	OT
Malignant melanoma	20180531	20180712	ipilimumab	SS	Tumour lysis syndrome	JP	M	52	20180713	LT
Malignant melanoma	20180531	20180712	ipilimumab	SS	Tumour lysis syndrome	JP	M	52	20180713	HO
Malignant melanoma	20180531	20180712	ipilimumab	SS	Tumour lysis syndrome	JP	M	52	20180713	DS
Metastatic renal cell carcinoma	20190116	20190116	ipilimumab	PS	Tumour lysis syndrome	JP	M	55	20190130	DE
Metastatic renal cell carcinoma	20190116	20190116	ipilimumab	PS	Tumour lysis syndrome	JP	M	55	20190130	OT
Metastatic renal cell carcinoma	20190831	20190831	ipilimumab	PS	Tumour lysis syndrome	JP	M	57	20190906	OT
Metastatic renal cell carcinoma	20190831	20190831	ipilimumab	PS	Tumour lysis syndrome	JP	M	57	20190906	DE
Renal cell carcinoma	20190607	20190607	ipilimumab	PS	Tumour lysis syndrome	JP	M	56	20190607	OT
Renal cell carcinoma	20190607	20190607	ipilimumab	PS	Tumour lysis syndrome	JP	M	56	20190607	DE
Renal cell carcinoma	20190607	20190607	ipilimumab	PS	Tumour lysis syndrome	JP	M	56	20190607	LT
Renal cell carcinoma	20190607	20190607	ipilimumab	PS	Tumour lysis syndrome	JP	M	56	20190607	HO
Malignant melanoma	20181217	20190125	ipilimumab	SS	Tumour lysis syndrome	JP	M	70	20190208	LT
Malignant melanoma	20181217	20190125	ipilimumab	SS	Tumour lysis syndrome	JP	M	70	20190208	HO
Malignant melanoma	20181217	20190125	ipilimumab	SS	Tumour lysis syndrome	JP	M	70	20190208	OT
Malignant melanoma	20181217	20190125	ipilimumab	SS	Tumour lysis syndrome	JP	M	70	20190208	DE
Malignant melanoma	20190613	20190613	ipilimumab	SS	Tumour lysis syndrome	JP	M	48	20190618	OT
Malignant melanoma	20190613	20190613	ipilimumab	SS	Tumour lysis syndrome	JP	M	48	20190618	HO
Neoplasm malignant	20190729		ipilimumab	C	Tumour lysis syndrome	FR	M	81	201905	OT
Neoplasm malignant	20190729		ipilimumab	C	Tumour lysis syndrome	FR	M	81	201905	DE
Malignant melanoma	20181217	20190125	ipilimumab	SS	Tumour lysis syndrome	US	M	69	20190208	OT
Malignant melanoma	20181217	20190125	ipilimumab	SS	Tumour lysis syndrome	US	M	69	20190208	DE
Malignant melanoma	20181217	20190125	ipilimumab	SS	Tumour lysis syndrome	US	M	69	20190208	HO
Malignant melanoma	20181217	20190125	ipilimumab	SS	Tumour lysis syndrome	US	M	69	20190208	LT
Malignant melanoma	20181217	20190125	ipilimumab	SS	Tumour lysis syndrome	JP	M	69	20190208	DE
Malignant melanoma	20181217	20190125	ipilimumab	SS	Tumour lysis syndrome	JP	M	69	20190208	LT
Malignant melanoma	20181217	20190125	ipilimumab	SS	Tumour lysis syndrome	JP	M	69	20190208	HO
Malignant melanoma	20181217	20190125	ipilimumab	SS	Tumour lysis syndrome	JP	M	69	20190208	OT
Colorectal cancer	20200113		ipilimumab	SS	Tumour lysis syndrome	US	F	33	20200210	OT
Colorectal cancer	20200113		ipilimumab	SS	Tumour lysis syndrome	US	F	33	20200210	HO
Renal cell carcinoma	20190108	20190319	ipilimumab	PS	Tumour lysis syndrome	JP	M	80	2019	OT
Renal cell carcinoma	20190108	20190319	ipilimumab	PS	Tumour lysis syndrome	JP	M	80	2019	HO
Malignant melanoma	20190924	20190924	ipilimumab	SS	Tumour lysis syndrome	FR	M	78	20191026	DE
Malignant melanoma	20190924	20190924	ipilimumab	SS	Tumour lysis syndrome	FR	M	78	20191026	HO
Malignant melanoma	20190924	20190924	ipilimumab	SS	Tumour lysis syndrome	FR	M	78	20191026	OT
Metastatic renal cell carcinoma	20200206	20200226	ipilimumab	SS	Tumour lysis syndrome	JP	F	66	20200225	OT
Malignant melanoma	20201029	20201203	ipilimumab	SS	Tumour lysis syndrome	JP	F	41	20201118	HO
Malignant melanoma	20201029	20201203	ipilimumab	SS	Tumour lysis syndrome	JP	F	41	20201118	OT

## Sheet: clean-ipilimumab
OUTC_COD	ADVERSE_EVENT	COUNTRY_CODE	Gender	AGE	event_dt	DRUG	ROLE_COD	DRUG_INDICATION	END_DT	START_DT	event_dt serial value	START_DT serial value	Days to onset
DE	Tumour lysis syndrome	US	F	74	20121215	ipilimumab	PS	Metastatic melanoma	20121213	20121213	41258	41256	2.5
DE	Tumour lysis syndrome	IN	M	63	20130503	ipilimumab	PS	Metastatic malignant melanoma	20130429	20130315	41397	41348	49.5
DE	Tumour lysis syndrome	TR	M	60	20130512	ipilimumab	PS	Metastatic malignant melanoma		20130504	41406	41398	8.5
DE	Tumour lysis syndrome	JP	M	35	20140224	ipilimumab	PS	Metastatic malignant melanoma	20140213	20140213	41694	41683	11.5
DE	Tumour lysis syndrome	DE	M	70	20110627	ipilimumab	PS	Malignant melanoma	20110623	20110623	40721	40717	4.5
DE	Tumour lysis syndrome	US	M	44	20141202	ipilimumab	SS	Neoplasm		20141124	41975	41967	8.5
HO	Tumour lysis syndrome	JP	F	81	20160219	ipilimumab	PS	Malignant melanoma stage III	20160610	20160129	42419	42398	21.5
HO	Tumour lysis syndrome	US	M	62	20151231	ipilimumab	PS	Malignant melanoma		20151221	42369	42359	10.5
DE	Tumour lysis syndrome	US	M	68	20151221	ipilimumab	PS	Choroid melanoma	20151221	20151221	42359	42359	0.5
DE	Tumour lysis syndrome	US	M	60	20160606	ipilimumab	SS	Metastatic malignant melanoma		20160602	42527	42523	4.5
DE	Tumour lysis syndrome	MX	M	62	20170726	ipilimumab	SS	Squamous cell carcinoma of head and neck	20170520	20170520	42942	42875	67.5
HO	Tumour lysis syndrome	US	F	67	20171228	ipilimumab	SS	Neuroendocrine tumour		20171222	43097	43091	6.5
DE	Tumour lysis syndrome	JP	M	82	20160422	ipilimumab	PS	Malignant melanoma stage IV	20160420	20160420	42482	42480	2.5
DE	Tumour lysis syndrome	JP	F	79	20170226	ipilimumab	PS	Malignant melanoma	20170322	20161021	42792	42664	128.5
DE	Tumour lysis syndrome	CA	F	40	20180315	ipilimumab	SS	Malignant melanoma	20180228	20180228	43174	43159	15.5
HO	Tumour lysis syndrome	JP	M	52	20180713	ipilimumab	SS	Malignant melanoma	20180712	20180531	43294	43251	43.5
DE	Tumour lysis syndrome	JP	M	55	20190130	ipilimumab	PS	Metastatic renal cell carcinoma	20190116	20190116	43495	43481	14.5
DE	Tumour lysis syndrome	JP	M	57	20190906	ipilimumab	PS	Metastatic renal cell carcinoma	20190831	20190831	43714	43708	6.5
DE	Tumour lysis syndrome	JP	M	56	20190607	ipilimumab	PS	Renal cell carcinoma	20190607	20190607	43623	43623	0.5
DE	Tumour lysis syndrome	JP	M	70	20190208	ipilimumab	SS	Malignant melanoma	20190125	20181217	43504	43451	53.5
HO	Tumour lysis syndrome	JP	M	48	20190618	ipilimumab	SS	Malignant melanoma	20190613	20190613	43634	43629	5.5
DE	Tumour lysis syndrome	US	M	69	20190208	ipilimumab	SS	Malignant melanoma	20190125	20181217	43504	43451	53.5
DE	Tumour lysis syndrome	JP	M	69	20190208	ipilimumab	SS	Malignant melanoma	20190125	20181217	43504	43451	53.5
HO	Tumour lysis syndrome	US	F	33	20200210	ipilimumab	SS	Colorectal cancer		20200113	43871	43843	28.5
DE	Tumour lysis syndrome	FR	M	78	20191026	ipilimumab	SS	Malignant melanoma	20190924	20190924	43764	43732	32.5
OT	Tumour lysis syndrome	JP	F	66	20200225	ipilimumab	SS	Metastatic renal cell carcinoma	20200226	20200206	43886	43867	19.5
HO	Tumour lysis syndrome	JP	F	41	20201118	ipilimumab	SS	Malignant melanoma	20201203	20201029	44153	44133	20.5
												median days	14.5

[truncated: 4 more sheets: raw-nivo-TTO data, clean-nivo-TTO data, raw-vemurafenib, clean-vemurafenib]
