# Supplementary material for: Tumor lysis syndrome signal with the combination of encorafenib and binimetinib for malignant melanoma: a pharmacovigilance study using data from the FAERS database
Source: Front Pharmacol. 2024 Sep 9;15:1413154. doi: 10.3389/fphar.2024.1413154 (PMC11417307; doi:10.3389/fphar.2024.1413154)
Supplement: Supplementary file 5 [file Table5.XLSX]

## Sheet: Raw data
1	pembrolizumab
renal impairment	D4	B4	D2	B2	C4	C2	B3	D3	C3	IC	IC025	IC075
blood creatinine increased	20346289	7389	94407	61	20338900	94346	7328	20251882	20244554	0.822119	0.397172	1.12712
systemic inflammatory response syndrome	20346289	7389	78589	45	20338900	78544	7344	20267700	20260356	0.647798	0.152057	1.00197
cytokine release syndrome	20346289	7389	4520	15	20338900	4505	7374	20341769	20334395	2.85558	1.9846	3.45699
hyperkalaemia	20346289	7389	11425	28	20338900	11397	7361	20334864	20327503	2.61593	1.98464	3.06221
tumour lysis syndrome	20346289	7389	37415	8	20338900	37407	7381	20308874	20301493	-0.728902	-1.9415	0.0741147
blood urea increased	20346289	7389	9303	5	20338900	9298	7384	20336986	20329602	0.503934	-1.05825	1.48853
hyperuricaemia	20346289	7389	22270	15	20338900	22255	7374	20324019	20316645	0.851938	-0.0190369	1.45335
blood potassium increased	20346289	7389	5531	7	20338900	5524	7382	20340758	20333376	1.57998	0.277617	2.43199
blood calcium decreased	20346289	7389	18747	2	20338900	18745	7387	20327542	20320155	-1.54759	-4.14066	-0.156186
glomerular filtration rate decreased	20346289	7389	13768	2	20338900	13766	7387	20332521	20325134	-1.13751	-3.73058	0.253895
acidosis	20346289	7389	11763	3	20338900	11760	7386	20334526	20327140	-0.447201	-2.51657	0.759292
blood uric acid increased	20346289	7389	8460	5	20338900	8455	7384	20337829	20330445	0.622558	-0.939622	1.60716
oliguria	20346289	7389	6647	0	20338900	6647	7389	20339642	20332253	-2.54297	-12.8667	-0.563071
blood potassium abnormal	20346289	7389	7252	0	20338900	7252	7389	20339037	20331648	-2.64784	-12.9716	-0.667946
hyperphosphataemia	20346289	7389	2801	0	20338900	2801	7389	20343488	20336099	-1.60143	-11.9252	0.378472
	20346289	7389	2076	0	20338900	2076	7389	20344213	20336824	-1.32645	-11.6502	0.653449
2	nivolumab
	D4	B4	D2	B2	C4	C2	B3	D3	C3	IC	IC025	IC075
renal impairment	20346289	21015	94407	192	20325274	94215	20823	20251882	20231059	0.97386	0.735264	1.14665
blood creatinine increased	20346289	21015	78589	110	20325274	78479	20905	20267700	20246795	0.436134	0.120482	0.664016
systemic inflammatory response syndrome	20346289	21015	4520	30	20325274	4490	20985	20341769	20320784	2.56098	1.95157	2.99258
cytokine release syndrome	20346289	21015	11425	90	20325274	11335	20925	20334864	20313939	2.8792	2.52999	3.1309
hyperkalaemia	20346289	21015	37415	76	20325274	37339	20939	20308874	20287935	0.966643	0.586357	1.24029
tumour lysis syndrome	20346289	21015	9303	59	20325274	9244	20956	20336986	20316030	2.55728	2.12511	2.86733
blood urea increased	20346289	21015	22270	8	20325274	22262	21007	20324019	20303012	-1.46724	-2.67984	-0.664228
hyperuricaemia	20346289	21015	5531	13	20325274	5518	21002	20340758	20319756	1.11965	0.18118	1.76276
blood potassium increased	20346289	21015	18747	9	20325274	18738	21006	20327542	20306536	-1.06409	-2.20306	-0.302508
blood calcium decreased	20346289	21015	13768	5	20325274	13763	21010	20332521	20311511	-1.42032	-2.9825	-0.435724
glomerular filtration rate decreased	20346289	21015	11763	3	20325274	11760	21012	20334526	20313514	-1.85367	-3.92303	-0.647172
acidosis	20346289	21015	8460	23	20325274	8437	20992	20337829	20316837	1.347	0.648706	1.83769
blood uric acid increased	20346289	21015	6647	1	20325274	6646	21014	20339642	20318628	-2.29581	-6.07891	-0.608388
oliguria	20346289	21015	7252	5	20325274	7247	21010	20339037	20318027	-0.538827	-2.10101	0.445773
blood potassium abnormal	20346289	21015	2801	7	20325274	2794	21008	20343488	20322480	1.1443	-0.158058	1.99632
hyperphosphataemia	20346289	21015	2076	0	20325274	2076	21015	20344213	20323198	-2.40285	-12.7266	-0.422949
3	ipilimumab
	D4	B4	D2	B2	C4	C2	B3	D3	C3	IC	IC025	IC075
renal impairment	20346289	21280	94407	175	20325009	94232	21105	20251882	20230777	0.822486	0.572525	1.00343
blood creatinine increased	20346289	21280	78589	135	20325009	78454	21145	20267700	20246555	0.712412	0.427649	0.918272
systemic inflammatory response syndrome	20346289	21280	4520	27	20325009	4493	21253	20341769	20320516	2.39526	1.7521	2.84945
cytokine release syndrome	20346289	21280	11425	74	20325009	11351	21206	20334864	20313658	2.58118	2.19574	2.85845
hyperkalaemia	20346289	21280	37415	64	20325009	37351	21216	20308874	20287658	0.702633	0.287874	1.0005
tumour lysis syndrome	20346289	21280	9303	79	20325009	9224	21201	20336986	20315785	2.95816	2.58523	3.22662
blood urea increased	20346289	21280	22270	13	20325009	22257	21267	20324019	20302752	-0.817517	-1.75598	-0.1744
hyperuricaemia	20346289	21280	5531	20	20325009	5511	21260	20340758	20319498	1.70568	0.955284	2.23036
blood potassium increased	20346289	21280	18747	8	20325009	18739	21272	20327542	20306270	-1.24219	-2.45478	-0.439169
blood calcium decreased	20346289	21280	13768	4	20325009	13764	21276	20332521	20311245	-1.7273	-3.49245	-0.648306
glomerular filtration rate decreased	20346289	21280	11763	2	20325009	11761	21278	20334526	20313248	-2.35646	-4.94953	-0.965059
acidosis	20346289	21280	8460	20	20325009	8440	21260	20337829	20316569	1.13286	0.382462	1.65754
blood uric acid increased	20346289	21280	6647	5	20325009	6642	21275	20339642	20318367	-0.438203	-2.00038	0.546396
oliguria	20346289	21280	7252	2	20325009	7250	21278	20339037	20317759	-1.69328	-4.28635	-0.301882
blood potassium abnormal	20346289	21280	2801	3	20325009	2798	21277	20343488	20322211	0.0293396	-2.04003	1.23583
hyperphosphataemia	20346289	21280	2076		20325009	2076	21280	20344213	20322933	-2.41753	-12.7413	-0.437627
4	dabrafenib
	D4	B4	D2	B2	C4	C2	B3	D3	C3	IC	IC025	IC075
renal impairment	20346289	12047	94407	74	20334242	94333	11973	20251882	20239909	0.401591	0.0161531	0.67887
blood creatinine increased	20346289	12047	78589	106	20334242	78483	11941	20267700	20255759	1.17913	0.857536	1.41123
systemic inflammatory response syndrome	20346289	12047	4520	24	20334242	4496	12023	20341769	20329746	2.94737	2.26418	3.42812
cytokine release syndrome	20346289	12047	11425	25	20334242	11400	12022	20334864	20322842	1.81152	1.14249	2.28291
hyperkalaemia	20346289	12047	37415	34	20334242	37381	12013	20308874	20296861	0.606872	0.0351729	1.01301
tumour lysis syndrome	20346289	12047	9303	19	20334242	9284	12028	20336986	20324958	1.69845	0.927919	2.23613
blood urea increased	20346289	12047	22270	22	20334242	22248	12025	20324019	20311994	0.717221	0.00278093	1.2185
hyperuricaemia	20346289	12047	5531	18	20334242	5513	12029	20340758	20328729	2.29302	1.50065	2.84472
blood potassium increased	20346289	12047	18747	16	20334242	18731	12031	20327542	20315511	0.508333	-0.333911	1.09171
blood calcium decreased	20346289	12047	13768	20	20334242	13748	12027	20332521	20320494	1.24452	0.494121	1.7692
glomerular filtration rate decreased	20346289	12047	11763	7	20334242	11756	12040	20334526	20322486	0.00677723	-1.29559	0.85879
acidosis	20346289	12047	8460	8	20334242	8452	12039	20337829	20325790	0.625633	-0.586963	1.42865
blood uric acid increased	20346289	12047	6647	13	20334242	6634	12034	20339642	20327608	1.60573	0.667266	2.24885
oliguria	20346289	12047	7252	6	20334242	7246	12041	20339037	20326996	0.439241	-0.975812	1.35043
blood potassium abnormal	20346289	12047	2801	1	20334242	2800	12046	20343488	20331442	-0.525044	-4.30815	1.16238
hyperphosphataemia	20346289	12047	2076	5	20334242	2071	12042	20344213	20332171	1.66933	0.107151	2.65393
5	vemurafenib
	D4	B4	D2	B2	C4	C2	B3	D3	C3	IC	IC025	IC075
renal impairment	20346289	8752	94407	58	20337537	94349	8694	20251882	20243188	0.508969	0.0730438	0.821638
blood creatinine increased	20346289	8752	78589	155	20337537	78434	8597	20267700	20259103	2.18041	1.91475	2.37262
systemic inflammatory response syndrome	20346289	8752	4520	11	20337537	4509	8741	20341769	20333028	2.23415	1.20975	2.92905
cytokine release syndrome	20346289	8752	11425	22	20337537	11403	8730	20334864	20326134	2.05503	1.34059	2.55631
hyperkalaemia	20346289	8752	37415	12	20337537	37403	8740	20308874	20300134	-0.408746	-1.38738	0.258763
tumour lysis syndrome	20346289	8752	9303	13	20337537	9290	8739	20336986	20328247	1.58442	0.645949	2.22753
blood urea increased	20346289	8752	22270	8	20337537	22262	8744	20324019	20315275	-0.245888	-1.45848	0.557129
hyperuricaemia	20346289	8752	5531	17	20337537	5514	8735	20340758	20332023	2.60363	1.78746	3.17051
blood potassium increased	20346289	8752	18747	3	20337537	18744	8749	20327542	20318793	-1.29094	-3.36031	-0.0844468
blood calcium decreased	20346289	8752	13768	1	20337537	13767	8751	20332521	20323770	-2.09814	-5.88124	-0.410709
glomerular filtration rate decreased	20346289	8752	11763	4	20337537	11759	8748	20334526	20325778	-0.305129	-2.07028	0.773864
acidosis	20346289	8752	8460	1	20337537	8459	8751	20337829	20329078	-1.46435	-5.24745	0.223076
blood uric acid increased	20346289	8752	6647	3	20337537	6644	8749	20339642	20330893	0.0592281	-2.01014	1.26572
oliguria	20346289	8752	7252	6	20337537	7246	8746	20339037	20330291	0.844664	-0.570389	1.75585
blood potassium abnormal	20346289	8752	2801	2	20337537	2799	8750	20343488	20334738	0.552278	-2.04079	1.94368
hyperphosphataemia	20346289	8752	2076		20337537	2076	8752	20344213	20335461	-1.47819	-11.8019	0.501708
6	dacarbazine
	D4	B4	D2	B2	C4	C2	B3	D3	C3	IC	IC025	IC075
renal impairment	20346289	1001	94407	5	20345288	94402	996	20251882	20250886	0.0963585	-1.46582	1.08096
blood creatinine increased	20346289	1001	78589	12	20345288	78577	989	20267700	20266711	1.5174	0.538765	2.18491
systemic inflammatory response syndrome	20346289	1001	4520		20345288	4520	1001	20341769	20340768	-0.530821	-10.8546	1.44908
cytokine release syndrome	20346289	1001	11425		20345288	11425	1001	20334864	20333863	-1.0869	-11.4107	0.892994
hyperkalaemia	20346289	1001	37415		20345288	37415	1001	20308874	20307873	-2.22697	-12.5507	-0.247071
tumour lysis syndrome	20346289	1001	9303	13	20345288	9290	988	20336986	20335998	3.81726	2.87879	4.46037
blood urea increased	20346289	1001	22270	14	20345288	22256	987	20324019	20323032	3.18384	2.281	3.80506
hyperuricaemia	20346289	1001	5531	2	20345288	5529	999	20340758	20339759	1.69504	-0.898027	3.08644
blood potassium increased	20346289	1001	18747	4	20345288	18743	997	20327542	20326545	1.66168	-0.103467	2.74067
blood calcium decreased	20346289	1001	13768	1	20345288	13767	1000	20332521	20331521	0.349407	-3.43369	2.03683
glomerular filtration rate decreased	20346289	1001	11763	1	20345288	11762	1000	20334526	20333526	0.475645	-3.30746	2.16307
acidosis	20346289	1001	8460		20345288	8460	1001	20337829	20336828	-0.87376	-11.1975	1.10614
blood uric acid increased	20346289	1001	6647		20345288	6647	1001	20339642	20338641	-0.725994	-11.0498	1.2539
oliguria	20346289	1001	7252	6	20345288	7246	995	20339037	20338042	2.92343	1.50838	3.83462
blood potassium abnormal	20346289	1001	2801		20345288	2801	1001	20343488	20342487	-0.351185	-10.6749	1.62871
hyperphosphataemia	20346289	1001	2076		20345288	2076	1001	20344213	20343212	-0.26816	-10.5919	1.71174
7	encorafenib+binimetinib
	D4	B4	D2	B2	C4	C2	B3	D3	C3	IC	IC025	IC075
renal impairment	20346289	3569	94407	48	20342720	94359	3521	20251882	20248361	1.50735	1.02758	1.85049
blood creatinine increased	20346289	3569	78589	45	20342720	78544	3524	20267700	20264176	1.67131	1.17557	2.02548
systemic inflammatory response syndrome	20346289	3569	4520		20342720	4520	3569	20341769	20338200	-1.37057	-11.6943	0.609326
cytokine release syndrome	20346289	3569	11425	5	20342720	11420	3564	20334864	20331300	1.13514	-0.427035	2.11974
hyperkalaemia	20346289	3569	37415	24	20342720	37391	3545	20308874	20305329	1.79441	1.11122	2.27516
tumour lysis syndrome	20346289	3569	9303	33	20342720	9270	3536	20336986	20333450	3.97397	3.3935	4.38605
blood urea increased	20346289	3569	22270		20342720	22270	3569	20324019	20320450	-3.13961	-13.4634	-1.15972
hyperuricaemia	20346289	3569	5531	4	20342720	5527	3565	20340758	20337193	1.6139	-0.151244	2.6929
blood potassium increased	20346289	3569	18747	4	20342720	18743	3565	20327542	20323977	0.248312	-1.51684	1.3273
blood calcium decreased	20346289	3569	13768	1	20342720	13767	3568	20332521	20328953	-0.958575	-4.74168	0.728851
glomerular filtration rate decreased	20346289	3569	11763	4	20342720	11759	3565	20334526	20330961	0.811877	-0.953271	1.89087
acidosis	20346289	3569	8460	3	20342720	8457	3566	20337829	20334263	0.818948	-1.25042	2.02544
blood uric acid increased	20346289	3569	6647		20342720	6647	3569	20339642	20336073	-1.73636	-12.0601	0.243537
oliguria	20346289	3569	7252		20342720	7252	3569	20339037	20335468	-1.82545	-12.1492	0.154444
blood potassium abnormal	20346289	3569	2801		20342720	2801	3569	20343488	20339919	-0.987439	-11.3112	0.99246
hyperphosphataemia	20346289	3569	2076		20342720	2076	3569	20344213	20340644	-0.789365	-11.1131	1.19053
8	nivolumab+ ipilimumab
	D4	B4	D2	B2	C4	C2	B3	D3	C3	IC	IC025	IC075
renal impairment	20346289	12000	94407	118	20334289	94289	11882	20251882	20240000	1.07676	0.772057	1.29684
blood creatinine increased	20346289	12000	78589	76	20334289	78513	11924	20267700	20255776	0.707384	0.327098	0.981035
systemic inflammatory response syndrome	20346289	12000	4520	24	20334289	4496	11976	20341769	20329793	2.95212	2.26893	3.43287
cytokine release syndrome	20346289	12000	11425	59	20334289	11366	11941	20334864	20322923	3.03916	2.60699	3.34921
hyperkalaemia	20346289	12000	37415	43	20334289	37372	11957	20308874	20296917	0.946806	0.43949	1.30895
tumour lysis syndrome	20346289	12000	9303	49	20334289	9254	11951	20336986	20325035	3.04757	2.57279	3.38726
blood urea increased	20346289	12000	22270	5	20334289	22265	11995	20324019	20312024	-1.30977	-2.87195	-0.325167
hyperuricaemia	20346289	12000	5531	8	20334289	5523	11992	20340758	20328766	1.17592	-0.0366782	1.97893
blood potassium increased	20346289	12000	18747	5	20334289	18742	11995	20327542	20315547	-1.07123	-2.63341	-0.0866336
blood calcium decreased	20346289	12000	13768	3	20334289	13765	11997	20332521	20320524	-1.30037	-3.36973	-0.0938733
glomerular filtration rate decreased	20346289	12000	11763	2	20334289	11761	11998	20334526	20322528	-1.57292	-4.16599	-0.181522
acidosis	20346289	12000	8460	14	20334289	8446	11986	20337829	20325843	1.40128	0.498433	2.02249
blood uric acid increased	20346289	12000	6647		20334289	6647	12000	20339642	20327642	-3.14415	-13.4679	-1.16425
oliguria	20346289	12000	7252	1	20334289	7251	11999	20339037	20327038	-1.67119	-5.45429	0.0162405
blood potassium abnormal	20346289	12000	2801	3	20334289	2798	11997	20343488	20331491	0.701679	-1.36769	1.90817
hyperphosphataemia	20346289	12000	2076		20334289	2076	12000	20344213	20332213	-1.78609	-12.1099	0.193804
9	Dabrafenib+trametinib
	D4	B4	D2	B2	C4	C2	B3	D3	C3	IC	IC025	IC075
renal impairment	20346289	11036	94407	73	20335253	94334	10963	20251882	20240919	0.50738	0.119286	0.786528
blood creatinine increased	20346289	11036	78589	103	20335253	78486	10933	20267700	20256767	1.26296	0.936684	1.49839
systemic inflammatory response syndrome	20346289	11036	4520	20	20335253	4500	11016	20341769	20330753	2.79601	2.04562	3.3207
cytokine release syndrome	20346289	11036	11425	25	20335253	11400	11011	20334864	20323853	1.92891	1.25988	2.40029
hyperkalaemia	20346289	11036	37415	31	20335253	37384	11005	20308874	20297869	0.59917	-0.000117692	1.02396
tumour lysis syndrome	20346289	11036	9303	16	20335253	9287	11020	20336986	20325966	1.57294	0.730695	2.15632
blood urea increased	20346289	11036	22270	22	20335253	22248	11014	20324019	20313005	0.838858	0.124417	1.34014
hyperuricaemia	20346289	11036	5531	17	20335253	5514	11019	20340758	20329739	2.3219	1.50573	2.88878
blood potassium increased	20346289	11036	18747	16	20335253	18731	11020	20327542	20316522	0.629104	-0.21314	1.21248
blood calcium decreased	20346289	11036	13768	19	20335253	13749	11017	20332521	20321504	1.29121	0.520677	1.82889
glomerular filtration rate decreased	20346289	11036	11763	7	20335253	11756	11029	20334526	20323497	0.124408	-1.17795	0.976421
acidosis	20346289	11036	8460	6	20335253	8454	11030	20337829	20326799	0.353121	-1.06193	1.26431
blood uric acid increased	20346289	11036	6647	13	20335253	6634	11023	20339642	20328619	1.71737	0.778901	2.36049
oliguria	20346289	11036	7252	6	20335253	7246	11030	20339037	20328007	0.551979	-0.863075	1.46316
blood potassium abnormal	20346289	11036	2801	1	20335253	2800	11035	20343488	20332453	-0.428883	-4.21198	1.25854
hyperphosphataemia	20346289	11036	2076	5	20335253	2071	11031	20344213	20333182	1.75807	0.195889	2.74267

## Sheet: heatmap
Adverse Events/Drugs	pembrolizumab	nivolumab	ipilimumab	dabrafenib	vemurafenib	dacarbazine	encorafenib + binimetinib	nivolumab + ipilimumab	dabrafenib + trametib
renal impairment	0.397172	0.735264	0.572525	0.0161531	0.0730438	-1.46582	1.02758	0.772057	0.119286	4
blood creatinine increased	0.152057	0.120482	0.427649	0.857536	1.91475	0.538765	1.17557	0.327098	0.936684
systemic inflammatory response syndrome	1.9846	1.95157	1.7521	2.26418	1.20975	-10.8546	-11.6943	2.26893	2.04562
cytokine release syndrome	1.98464	2.52999	2.19574	1.14249	1.34059	-11.4107	-0.427035	2.60699	1.25988
hyperkalaemia	-1.9415	0.586357	0.287874	0.0351729	-1.38738	-12.5507	1.11122	0.43949	-0.000117692
tumour lysis syndrome	-1.05825	2.12511	2.58523	0.927919	0.645949	2.87879	3.3935	2.57279	0.730695
blood urea increased	-0.0190369	-2.67984	-1.75598	0.00278093	-1.45848	2.281	-13.4634	-2.87195	0.124417
hyperuricaemia	0.277617	0.18118	0.955284	1.50065	1.78746	-0.898027	-0.151244	-0.0366782	1.50573	-5
blood potassium increased	-4.14066	-2.20306	-2.45478	-0.333911	-3.36031	-0.103467	-1.51684	-2.63341	-0.21314
blood calcium decreased	-3.73058	-2.9825	-3.49245	0.494121	-5.88124	-3.43369	-4.74168	-3.36973	0.520677
glomerular filtration rate decreased	-2.51657	-3.92303	-4.94953	-1.29559	-2.07028	-3.30746	-0.953271	-4.16599	-1.17795
acidosis	-0.939622	0.648706	0.382462	-0.586963	-5.24745	-11.1975	-1.25042	0.498433	-1.06193
blood uric acid increased	-12.8667	-6.07891	-2.00038	0.667266	-2.01014	-11.0498	-12.0601	-13.4679	0.778901
oliguria	-12.9716	-2.10101	-4.28635	-0.975812	-0.570389	1.50838	-12.1492	-5.45429	-0.863075
blood potassium abnormal	-11.9252	-0.158058	-2.04003	-4.30815	-2.04079	-10.6749	-11.3112	-1.36769	-4.21198
hyperphosphataemia	-11.6502	-12.7266	-12.7413	0.107151	-11.8019	-10.5919	-11.1131	-12.1099	0.195889	-14
